# Supplementary material for: Conformational Changes in Ff Phage Protein gVp upon Complexation with Its Viral Single-Stranded DNA Revealed Using Magic-Angle Spinning Solid-State NMR
Source: Viruses. 2022 Jun 10;14(6):1264. doi: 10.3390/v14061264 (PMC9231167; doi:10.3390/v14061264)
Supplement: Supplementary file 1 [file viruses-14-01264-s001.zip]

Archive with 2 entries (1 files):
- viruses-1750529-supplementary/
- viruses-1750529-supplementary/viruses-1750529-supplementary.pdf
